# Supplementary material for: Effects of human activity on the habitat utilization of Himalayan marmot (Marmota himalayana) in Zoige wetland
Source: Ecol Evol. 2021 Jun 7;11(13):8957–68. doi: 10.1002/ece3.7733 (PMC8258216; doi:10.1002/ece3.7733)
Supplement: Supplementary file 7 — Table S1 [file ECE3-11-8957-s006.xlsx]

## Sheet: Intensity of human activities
Intensity of human activities
Habitat	Date	Automobile	Motorcycle	Stray dog
HDH	4.2	294	51	29
	5.05	273	68	24
	5.2	303	100	25
	6.05	243	63	25
	6.2	266	98	18
	7.05	415	131	31
	7.2	266	87	32
	8.05	225	68	22
	8.2	295	73	7
	9.05	397	126	22
	9.2	274	142	21
	10.05	313	203	13
LDH	4.2	80	27	8
	5.05	88	43	14
	5.2	93	62	10
	6.05	100	51	12
	6.2	82	32	12
	7.05	99	38	10
	7.2	77	64	4
	8.05	101	94	4
	8.2	67	46	6
	9.05	81	42	6
	9.2	85	63	4
	10.05	80	93	3
NH	4.21	0	8	0
	5.06	0	8	0
	5.21	0	13	0
	6.06	0	9	0
	6.21	12	16	6
	7.06	12	26	2
	7.21	10	31	4
	8.06	14	24	0
	8.21	0	7	0
	9.06	0	6	0
	9.21	0	9	0
	10.06	0	11	0
HDH: high disturbed habitat; LDH: low disturbed habitat; NH: natural habitat

## Sheet: Number of burrows per pair
Number of burrows per pair
Reproductive pair ID	Number of temporary burrows per pair	Number of all burrows per pair
HDH01	13	14
HDH02	10	11
HDH03	17	18
HDH04	19	20
HDH05	20	21
HDH06	25	26
HDH07	40	41
HDH08	13	14
HDH09	14	15
HDH10	13	14
HDH11	18	19
HDH12	22	23
HDH13	46	47
HDH14	19	20
HDH15	16	17
HDH16	16	17
HDH17	20	21
HDH18	23	24
HDH19	32	33
HDH20	13	14
HDH21	20	21
HDH22	16	17
HDH23	32	33
HDH24	12	13
HDH25	5	6
HDH26	24	25
HDH27	12	13
HDH28	13	14
HDH29	13	14
HDH30	10	11
HDH31	13	14
HDH32	17	18
HDH33	22	23
HDH34	16	17
HDH35	10	11
HDH36	30	31
HDH37	20	21
LDH01	11	12
LDH02	16	17
LDH03	10	11
LDH04	10	11
LDH05	8	9
LDH06	17	18
LDH07	13	14
LDH08	14	15
LDH09	6	7
LDH10	18	19
LDH11	9	10
LDH12	14	15
LDH13	15	16
LDH14	10	11
LDH15	7	8
LDH16	8	9
LDH17	15	16
LDH18	30	31
LDH19	2	3
LDH20	12	13
LDH21	11	12
LDH22	6	7
LDH23	10	11
LDH24	10	11
LDH25	16	17
LDH26	18	19
LDH27	21	22
LDH28	13	14
LDH29	13	14
LDH30	7	8
LDH31	14	15
NH01	11	12
NH02	9	10
NH03	13	14
NH04	5	6
NH05	14	15
NH06	12	13
NH07	13	14
NH08	8	9
NH09	10	11
NH10	8	9
NH11	5	6
NH12	7	8
NH13	11	12
NH14	14	15
NH15	12	13
NH16	6	7
NH17	9	10

## Sheet: IRBD
Inter adjacent reproductive burrow disatance (IRBD)
Inter adjacent reproductive burrow disatance (m)	Burrow id	Burrow id
111.69	HDH01	HDH02
106.45	HDH01	HDH32
67.32	HDH02	HDH03
82.89	HDH02	HDH06
91.06	HDH04	HDH20
115.32	HDH03	HDH04
56.92	HDH04	HDH05
91.06	HDH04	HDH20
134.33	HDH05	HDH06
151.08	HDH05	HDH07
88.5	HDH07	HDH09
70.91	HDH07	HDH08
77.18	HDH08	HDH09
127.65	HDH09	HDH10
155.65	HDH09	HDH19
110.13	HDH10	HDH11
121.94	HDH10	HDH14
104.54	HDH11	HDH16
160.83	HDH11	HDH13
88.68	HDH12	HDH13
186.72	HDH13	HDH14
149.8	HDH11	HDH14
98.91	HDH14	HDH15
174.75	HDH15	HDH19
196.92	HDH17	HDH07
68.57	HDH18	HDH17
126.29	HDH19	HDH20
89.55	HDH20	HDH21
109.53	HDH20	HDH23
58.98	HDH21	HDH22
98.34	HDH21	HDH23
132.16	HDH22	HDH25
106.2	HDH23	HDH24
108.79	HDH24	HDH26
79.63	HDH24	HDH27
120.34	HDH25	HDH32
98.72	HDH26	HDH27
104.99	HDH27	HDH29
161.9	HDH27	HDH28
95.82	HDH28	HDH30
117.29	HDH29	HDH30
100.98	HDH30	HDH31
169.18	HDH28	HDH22
188.17	HDH28	HDH25
90.89	HDH33	HDH34
115.59	HDH33	HDH35
138.18	HDH34	HDH35
218.18	HDH35	HDH36
147.08	HDH36	HDH37
130.64	HDH10	HDH19
136.57	HDH26	HDH29
152.56	LDH01	LDH03
161.32	LDH01	LDH05
170.94	LDH02	LDH03
103.43	LDH03	LDH04
135.24	LDH03	LDH05
119.16	LDH04	LDH05
88.14	LDH11	LDH12
163.13	LDH11	LDH25
167.59	LDH12	LDH13
185.97	LDH12	LDH25
187.52	LDH13	LDH25
93.32	LDH16	LDH17
81.41	LDH16	LDH25
118.8	LDH17	LDH25
132.58	LDH17	LDH18
99.24	LDH17	LDH20
132.9	LDH18	LDH19
110.56	LDH19	LDH20
79.69	LDH20	LDH26
150.26	LDH19	LDH27
143.31	LDH26	LDH27
156.41	LDH13	LDH14
116.73	LDH14	LDH15
107.76	LDH14	LDH21
116.89	LDH15	LDH21
246.7	LDH13	LDH23
236.95	LDH13	LDH22
260.48	LDH13	LDH26
170.37	LDH21	LDH22
63.92	LDH22	LDH23
175.12	LDH23	LDH26
180.18	LDH22	LDH24
150.7	LDH23	LDH24
243.33	LDH24	LDH27
123.99	LDH06	LDH07
155.19	LDH06	LDH30
178.62	LDH06	LDH31
68.2	LDH29	LDH30
114.06	LDH29	LDH31
136.9	LDH07	LDH30
79.6	LDH07	LDH08
118.93	LDH08	LDH10
63.68	LDH09	LDH10
142.67	LDH08	LDH09
194.5	LDH05	LDH11
196.91	LDH11	LDH16
179.65	LDH16	LDH18
131.55	NH01	NH17
71	NH01	NH11
147	NH01	NH06
130	NH01	NH09
197.9	NH01	NH07
175.5	NH02	NH09
164.91	NH02	NH03
128.77	NH02	NH17
199.38	NH03	NH09
220.39	NH03	NH10
138.8	NH04	NH07
102.24	NH04	NH08
101.78	NH04	NH16
199.5	NH04	NH13
201.5	NH04	NH14
181.2	NH04	NH15
115.53	NH05	NH06
117.83	NH06	NH07
138.36	NH06	NH11
189.2	NH06	NH09
161.61	NH07	NH16
154	NH07	NH09
100.05	NH08	NH15
180.2	NH08	NH14
85.43	NH09	NH17
100.24	NH10	NH12
124.4	NH10	NH16
161.2	NH12	NH13
125.95	NH12	NH16
113.62	NH13	NH14
175.88	NH13	NH16
123.45	NH14	NH15

## Sheet: IABD
Inter all burrow distance (IABD)
Inter all burrow distance (m)	Burrow id	Burrow id
35.67	HDH03.02	HDH03.04
10.23	HDH03.03	HDH03.08
15.34	HDH03.04	HDH03.06
20.15	HDH03.08	HDH03.05
24.58	HDH03.06	HDH03.01
43.15	HDH08.03	HDH08.04
56.55	HDH08.14	HDH08.04
16.53	HDH08.07	HDH08.06
42.37	HDH08.09	HDH08.06
44.5	HDH08.12	HDH08.05
26.94	HDH10.05	HDH10.17
28.49	HDH10.03	HDH10.07
28.29	HDH10.03	HDH10.06
27.49	HDH10.09	HDH10.04
30.1	HDH10.08	HDH10.15
90.6	HDH12.14	HDH12.03
19.95	HDH12.11	HDH12.07
10.22	HDH12.06	HDH12.04
11.9	HDH12.08	HDH12.09
38.78	HDH12.08	HDH12.11
33.96	HDH13.04	HDH13.01
11.34	HDH13.04	HDH13.03
38.03	HDH13.03	HDH13.15
78.23	HDH13.09	HDH13.04
62.83	HDH13.01	HDH13.11
86.7	HDH14.03	HDH14.07
70.23	HDH14.04	HDH14.03
27.67	HDH14.01	HDH14.04
45.53	HDH14.01	HDH14.03
64.15	HDH14.03	HDH14.05
13.68	HDH20.04	HDH20.03
23.48	HDH20.01	HDH20.09
18.66	HDH20.01	HDH20.06
15.57	HDH20.09	HDH20.08
22.15	HDH20.02	HDH20.08
56.93	HDH23.07	HDH23.03
27.83	HDH23.04	HDH23.09
38.23	HDH23.09	HDH23.03
44.2	HDH23.06	HDH23.04
7.71	HDH23.01	HDH23.04
61.13	HDH28.01	HDH28.08
6.47	HDH28.10	HDH28.12
41.7	HDH28.08	HDH28.04
59.15	HDH28.03	HDH28.12
30.7	HDH28.07	HDH28.04
50.9	HDH29.08	HDH29.02
62.18	HDH29.11	HDH29.06
33.45	HDH29.09	HDH29.13
63.48	HDH29.13	HDH29.08
30.39	HDH29.09	HDH29.08
23.56	LDH03.02	LDH03.03
13.44	LDH03.05	LDH03.09
37	LDH03.03	LDH03.14
13.87	LDH03.09	LDH03.05
31.98	LDH03.09	LDH03.04
63.54	LDH12.15	LDH12.06
22.56	LDH12.05	LDH12.06
10.17	LDH12.02	LDH12.04
34.15	LDH12.06	LDH12.10
87.68	LDH12.08	LDH12.02
10.13	LDH16.08	LDH16.01
25.6	LDH16.05	LDH16.08
50.95	LDH16.03	LDH16.07
17.87	LDH16.07	LDH16.08
18.08	LDH16.06	LDH16.07
41.15	LDH17.11	LDH17.07
2.54	LDH17.08	LDH17.09
10.19	LDH17.08	LDH17.01
25.5	LDH17.03	LDH17.05
77.56	LDH17.06	LDH17.13
23.86	LDH19.04	LDH19.05
28.86	LDH19.09	LDH19.02
32.28	LDH19.14	LDH19.07
72.75	LDH19.12	LDH19.03
47.56	LDH19.05	LDH19.03
18.52	LDH23.05	LDH23.03
16.77	LDH23.07	LDH23.10
48.97	LDH23.02	LDH23.10
16.52	LDH23.10	LDH23.07
63.41	LDH23.14	LDH23.02
35.08	LDH24.08	LDH24.02
22.61	LDH24.02	LDH24.06
23.38	LDH24.02	LDH24.05
4.56	LDH24.10	LDH24.11
23.32	LDH24.03	LDH24.10
32.57	LDH26.12	LDH26.11
11.61	LDH26.08	LDH26.10
3.71	LDH26.08	LDH26.06
23.98	LDH26.09	LDH26.02
44.48	LDH26.12	LDH26.15
24.1	LDH28.06	LDH28.13
80.24	LDH28.03	LDH28.12
34.2	LDH28.02	LDH28.08
82.8	LDH28.11	LDH28.03
14.14	LDH28.13	LDH28.09
35.54	LDH30.02	LDH30.03
25.02	LDH30.03	LDH30.05
9.44	LDH30.04	LDH30.05
42.39	LDH30.09	LDH30.04
24.52	LDH30.05	LDH30.03
102.33	NH03.09	NH03.05
113.66	NH03.04	NH03.13
65.91	NH03.03	NH03.04
120.17	NH03.06	NH03.10
83.12	NH03.03	NH03.10
56.68	NH05.07	NH05.02
33.45	NH05.04	NH05.10
59.51	NH05.09	NH05.08
89.43	NH05.03	NH05.09
84.76	NH05.07	NH05.06
106.1	NH07.06	NH07.07
37.26	NH07.07	NH07.10
86	NH07.10	NH07.02
79	NH07.09	NH07.04
40.05	NH07.09	NH07.10
63.77	NH08.01	NH08.04
12.83	NH08.02	NH08.01
75.04	NH08.05	NH08.08
54.9	NH08.03	NH08.02
47.88	NH08.05	NH08.07
40.53	NH10.01	NH10.06
53.25	NH10.03	NH10.05
24.31	NH10.04	NH10.01
34.02	NH10.04	NH10.02
32.64	NH10.05	NH10.04
147.75	NH11.03	NH11.06
108.21	NH11.04	NH11.06
15.2	NH11.03	NH11.02
103.9	NH11.02	NH11.05
73.72	NH11.04	NH11.05
71.69	NH12.06	NH12.04
48.67	NH12.03	NH12.05
32.08	NH12.03	NH12.01
65.07	NH12.05	NH12.02
30.36	NH12.06	NH12.07
54.41	NH13.09	NH13.03
44.94	NH13.12	NH13.10
117.33	NH13.03	NH13.12
36.43	NH13.09	NH13.06
72.2	NH13.07	NH13.12
47.08	NH16.04	NH16.06
114.34	NH16.05	NH16.04
84.05	NH16.06	NH16.03
74.11	NH16.08	NH16.07
94.43	NH16.03	NH16.02
44.46	NH17.03	NH17.06
100.32	NH17.06	NH17.09
61.75	NH17.02	NH17.08
26.73	NH17.02	NH17.04
81.66	NH17.04	NH17.08

## Sheet: Mound volume
Mound volume
Burrow id	Length (m)	Width (m)	Height (m)	Volume (m3)
HDH01	0.91	0.6	0.26	0.04732
HDH02	3.76	2.97	0.17	0.632808
HDH03	8.64	7.77	0.48	10.7412
HDH04	8.22	7.14	0.51	9.97744
HDH05	5.2	4.87	0.33	2.78564
HDH06	7.72	4.27	0.25	2.74703
HDH07	5	4.75	0.53	4.19583
HDH08	0	0	0	0
HDH09	4.42	3.67	0.47	2.54135
HDH10	3.82	3.48	0.45	1.99404
HDH11	3.68	3.57	0.36	1.57651
HDH12	4.04	3.67	0.17	0.840185
HDH13	3.07	2.52	0.24	0.618912
HDH14	2.74	2.62	0.18	0.430728
HDH15	2.33	2.07	0.16	0.257232
HDH16	1.68	1.62	0.17	0.154224
HDH17	2.55	1.55	0.18	0.23715
HDH18	0.91	0.77	0.13	0.0303637
HDH19	0.84	0.43	0.18	0.021672
HDH20	0	0	0	0
HDH21	5.87	3.47	0.45	3.05533
HDH22	3.59	3.36	0.72	2.89498
HDH23	3.79	2.2	0.2	0.555867
HDH24	0.78	0.45	0.32	0.03744
HDH25	1.2	0.58	0.4	0.0928
HDH26	2.75	1.77	0.3	0.48675
HDH27	6.79	2.5	0.27	1.52775
HDH28	0	0	0	0
HDH29	2.37	2.2	0.2	0.3476
HDH30	4.32	3.14	0.35	1.58256
HDH31	5.94	3.11	0.52	3.20206
HDH32	6.27	3.06	0.38	2.43025
HDH33	6.9	5.3	0.62	7.5578
HDH34	5.53	3.36	0.36	2.2297
HDH35	0	0	0	0
HDH36	9.15	3.06	0.26	2.42658
HDH37	4.82	4.65	0.33	2.46543
LDH01	19.3	16.21	0.95	99.0701
LDH02	12.53	8.15	0.99	33.6994
LDH03	0	0	0	0
LDH04	13.13	6.57	1.2	34.5056
LDH05	35.65	27.36	1.03	334.882
LDH06	15.12	4.34	0.46	10.0619
LDH07	15.39	2.73	0.81	11.344
LDH08	0	0	0	0
LDH09	0	0	0	0
LDH10	0	0	0	0
LDH11	17.87	6.54	1.1	42.8523
LDH12	24.27	15.05	0.98	119.319
LDH13	0	0	0	0
LDH14	9.47	8.56	0.43	11.6191
LDH15	16.25	11.62	0.75	47.2062
LDH16	0	0	0	0
LDH17	34.85	33.5	0.96	15.66
LDH18	0	0	0	0
LDH19	0	0	0	0
LDH20	23.42	15.7	0.78	95.6004
LDH21	10.34	8.5	0.8	23.4373
LDH22	0	0	0	0
LDH23	40.37	10.84	0.45	65.6416
LDH24	0	0	0	0
LDH25	0	0	0	0
LDH26	33.95	8.96	0.92	93.2855
LDH27	0	0	0	0
LDH28	0	0	0	0
LDH29	0	0	0	0
LDH30	31.7	19.98	0.56	118.228
LDH31	25.43	21.96	0.68	126.58
NH01	8	5	0.6	8
NH02	5	3	0.5	2.5
NH03	5	4	0.65	4.33
NH04	4.5	4	0.65	3.9
NH05	5	4	0.4	2.67
NH06	5	3	0.4	2
NH07	11	7	0.7	16.33
NH08	5	5	0.65	5.42
NH09	4.5	3	0.5	2.25
NH10	5	4.5	0.6	4.5
NH11	4.5	4	0.45	8.1
NH12	6	4	0.35	8.4
NH13	0	0	0	0
NH14	0	0	0	0
NH15	5	5	0.5	4.17
NH16	9	9	0.7	18.9
NH17	4.5	4.5	0.3	2.03

## Sheet: Distance to nearest road
Distance to nearest road
Burrow id	Distance to nearest road (m)
HDH01	41.73
HDH02	33.38
HDH05	44.32
HDH06	25.45
HDH09	18.21
HDH07	31.75
HDH10	32.94
HDH11	2.21
HDH13	19.89
HDH16	40.47
HDH17	27.97
HDH20	22.65
HDH21	30.41
HDH25	11.05
HDH22	30.63
HDH35	48.98
LDH01	41.43
LDH06	50.82
LDH05	75.73
LDH11	57.9
LDH09	98.88
LDH08	94.79
LDH28	49.81
LDH16	75.11
LDH18	65.94
LDH07	112.77
LDH12	134.92
LDH25	133.69
LDH10	141.43
LDH17	137.47
LDH19	200.29
NH02	311

## Sheet: Flight initiation distance
Flight initiation distance
Burrow id	Flight initiation distance (m)
HDH02	28
HDH04	38
HDH05	41
HDH06	42
HDH08	43
HDH09	45
HDH11	49
HDH12	52
HDH13	63
HDH14	65
HDH15	76
HDH17	81
HDH18	43
HDH19	48
HDH20	55
HDH21	57
HDH22	62
HDH23	64
HDH24	65
HDH25	66
HDH26	72
HDH27	76
HDH29	85
HDH30	86
HDH31	106
HDH33	108
HDH34	130
HDH37	84
LDH02	66
LDH03	75
LDH04	91
LDH05	92
LDH06	110
LDH07	114
LDH08	116
LDH13	148
LDH14	50
LDH15	68
LDH16	70
LDH20	81
LDH21	102
LDH23	104
LDH24	112
LDH25	124
LDH26	130
LDH27	138
LDH28	154
LDH30	154
NH1	58
NH2	75
NH3	85
NH4	106
NH5	110
NH6	182
NH7	130
NH8	134
NH9	72
NH10	200
NH11	94
NH12	104
NH13	116
NH14	132
NH15	136
NH16	142
NH17	150
ADDITIONAL 1	90
ADDITIONAL 2	118
ADDITIONAL 3	154

## Sheet: Home range size
Home range size
Burrow id	Home range size (are)
HDH01	33.721
HDH02	18.293
HDH03	29.462
HDH04	32.626
HDH05	69.438
HDH06	44.774
HDH07	57.815
HDH08	38.352
HDH09	45.8
HDH10	21.402
HDH11	43.182
HDH12	42.676
HDH13	104.112
HDH14	31.303
HDH15	34.182
HDH16	18.603
HDH17	55.616
HDH18	42.69
HDH19	47.283
HDH20	31.818
HDH21	30.381
HDH22	32.475
HDH23	64.635
HDH24	12.306
HDH25	15.822
HDH26	43.47
HDH27	19.951
HDH28	18.365
HDH29	24.1
HDH30	10.92
HDH31	20.956
HDH32	16.675
HDH33	35.909
HDH34	22.323
HDH35	19.566
HDH36	38.788
HDH37	54.11
LDH1	30.653
LDH2	86.544
LDH3	17.338
LDH4	18.503
LDH5	12.105
LDH6	18.408
LDH7	22.887
LDH8	22.498
LDH9	8.347
LDH10	15.079
LDH11	15.373
LDH12	31.951
LDH13	32.55
LDH14	25.581
LDH15	30.475
LDH16	6.506
LDH17	18.661
LDH18	76.169
LDH19	1.353
LDH20	7.809
LDH21	14.364
LDH22	7.852
LDH23	17.645
LDH24	23.799
LDH25	10.794
LDH26	2.258
LDH27	57.225
LDH28	33.443
LDH29	28.808
LDH30	7.069
LDH31	23.241
NH1	52.237
NH2	44.811
NH3	53.822
NH4	23.531
NH5	38.526
NH6	39.737
NH7	56.913
NH8	39.944
NH9	39.175
NH10	28.221
NH11	35.285
NH12	20.084
NH13	45.031
NH14	39.773
NH15	27.242
NH16	59.239
NH17	30.019
